# Supplementary material for: Fibroblast Activation Protein Expressing Mesenchymal Cells Promote Glioblastoma Angiogenesis
Source: Cancers (Basel). 2021 Jul 1;13(13):3304. doi: 10.3390/cancers13133304 (PMC8267680; doi:10.3390/cancers13133304)
Supplement: Supplementary file 1 [file cancers-13-03304-s001.zip]

Archive with 2 entries (2 files):
- supplementary material/Balaziova et al Table S1.xlsx
- supplementary material/Balaziova et al Table S2.xlsx
