# Supplementary material for: Fibroblast Activation Protein Expressing Mesenchymal Cells Promote Glioblastoma Angiogenesis
Source: Cancers (Basel). 2021 Jul 1;13(13):3304. doi: 10.3390/cancers13133304 (PMC8267680; doi:10.3390/cancers13133304)
Supplement: Supplementary file 1 [file cancers-13-03304-s001.zip › supplementary material/Balaziova et al Table S1.xlsx]

## Sheet: List2
Table S1. Summary of immunocytochemical analyses in FAP+ cell cultures isolated from human glioblastomas.
Cell culture	FAP	TE-7	αSMA	PDGFRβ	vWf	GFAP
19B	+	+	+	-	-	-
22A	+	+	-	+	-	-
24A	+	+	+	n.d.	-	-
26A	+	n.d.	n.d.	n.d.	n.d.	n.d.
27A	+	+	-	+	-	-
27B	+	+	-	+	-	-
29A	+	+	+	+	–*	-
31A	+	+	-	+	–*	-
31B	+	+	-	+	–*	-
33A	+	+	-	+	–*	-
34A	n.d.	+	-	+	-	-
35A	+	+	-	+	-	-
36A	+	+	+	+	–*	–*
38A	+	+	-	+	-	-
38B	+	+	+	+	-	-
38B1	+	+	+	+	-	-
38B2	+	+	+	+	-	-
39A	+	+	+	+	-	-
39B	+	+	+	+	-	-
40	+	+	+	+	-	-
40A	+	+	+	-	-	-
42	+	+	+	-	-	-
43A	+	+	-	+	-	-
44A	+	+	+	+	-	-
46A	+	+	-	+	-	-
47A	+	+	+	+	-	-
49A	+	+	+	+	-	-
50A	+	+	+	+	-	-
% of positive cell cultures	1	1	0.592593	0.884615	0.185185	0.037037
[+] positivity in most cells with the exception of αSMA, where only a subpopulation of cells was positive, [–] no positive cells detected. [–#] negativity in most cells with admixture of less than 2% of positive cells.
n.d.= not determined
